# Supplementary material for: Immune Reconstitution and Safe Metabolic Profile after the Switch to Bictegravir/Emtricitabine/Tenofovir Alafenamide Fumarate among Virologically Controlled PLWH: A 96 Week Update from the BICTEL Cohort
Source: Viruses. 2023 May 23;15(6):1222. doi: 10.3390/v15061222 (PMC10302527; doi:10.3390/v15061222)
Supplement: Supplementary file 1 [file viruses-15-01222-s001.zip]

Archive with 1 entries (1 files):
- viruses-2349861-supplementary.xlsx
