# Supplementary material for: Immune Reconstitution and Safe Metabolic Profile after the Switch to Bictegravir/Emtricitabine/Tenofovir Alafenamide Fumarate among Virologically Controlled PLWH: A 96 Week Update from the BICTEL Cohort
Source: Viruses. 2023 May 23;15(6):1222. doi: 10.3390/v15061222 (PMC10302527; doi:10.3390/v15061222)
Supplement: Supplementary file 1 [file viruses-15-01222-s001.zip › viruses-2349861-supplementary.xlsx]

## Sheet: Supplementary Table S1
	(w48/BL)/BL	(w96/BL)/BL	(w96/w48)/w48
CD4	Call: lm(formula = MRD CD4 T cells (w48/BL)/BL ~ BL CD4 T cells count + time from HIV diagnosis + time with HIV-RNA < 50 cp/ml before switch. + AIDS, data = mytable_C) Residuals: Min 1Q Median 3Q Max -88.759 -24.007 -2.459 15.182 105.261 Coefficients: Estimate Std. Error t value Pr(>|t|) (Intercept) 65.76972 12.22309 5.381 3.91e-07 *** BL CD4 T cells count -0.04983 0.01520 -3.277 0.00138 ** time …	Call: lm(formula = MRD CD4 T cells (w96/BL)/BL ~ BL CD4 T cells count + time from HIV diagnosis + time with HIV-RNA < 50 cp/ml before switch. + AIDS, data = mytable_C) Residuals: Min 1Q Median 3Q Max -81.880 -27.249 1.726 24.764 158.189 Coefficients: Estimate Std. Error t value Pr(>|t|) (Intercept) 62.67873 16.53853 3.790 0.000272 *** BL CD4 T cells count -0.04198 0.02013 -2.085 0.039867 * time f…	Call: lm(formula = MRD CD4 T cells ~ BL CD4 T cells count + time from HIV diagnosis + time with HIV-RNA < 50 cp/ml before switch. + AIDS, data = mytable_C) Residuals: Min 1Q Median 3Q Max -61.416 -19.080 -2.081 16.628 162.081 Coefficients: Estimate Std. Error t value Pr(>|t|) (Intercept) 12.419189 13.074981 0.950 0.345 BL CD4 T cells count -0.004945 0.015916 -0.311 0.757 time from HIV diagnosis -…
CD8	Call: lm(formula = MRD CD8 T cells (w48/BL)/BL ~ BL CD4 T cells count + time from HIV diagnosis + time with HIV-RNA < 50 cp/ml before switch. + AIDS, data = mytable_C) Residuals: Min 1Q Median 3Q Max -50.751 -19.712 -6.096 10.744 153.775 Coefficients: Estimate Std. Error t value Pr(>|t|) (Intercept) 22.525842 12.022737 1.874 0.0635 . BL CD4 T cells count -0.007378 0.014918 -0.495 0.6219 time from…	Call: lm(formula = MRD CD8 T cells (w96/BL)/BL ~ BL CD4 T cells count + time from HIV diagnosis + time with HIV-RNA < 50 cp/ml before switch. + AIDS, data = mytable_C) Residuals: Min 1Q Median 3Q Max -107.64 -46.71 -11.31 27.82 446.16 Coefficients: Estimate Std. Error t value Pr(>|t|) (Intercept) 65.17545 29.76240 2.190 0.0311 * BL CD4 T cells count -0.06990 0.03611 -1.936 0.0560 . time from HIV …	Call: lm(formula = MRD CD8 T cells (w96/w48)/w48 ~ BL CD4 T cells count + time from HIV diagnosis + time with HIV-RNA < 50 cp/ml before switch. + AIDS, data = mytable_C) Residuals: Min 1Q Median 3Q Max -91.33 -39.17 -14.67 31.55 402.64 Coefficients: Estimate Std. Error t value Pr(>|t|) (Intercept) 47.91358 25.98903 1.844 0.0685 . BL CD4 T cells count -0.05686 0.03164 -1.797 0.0756 . time from HIV…
CD4/CD8	Call: lm(formula = MRD CD4/CD8 (w48/BL)/BL ~ BL CD4 T cells count + time from HIV diagnosis + time with HIV-RNA < 50 cp/ml before switch. + AIDS, data = mytable_C) Residuals: Min 1Q Median 3Q Max -67.05 -20.88 -4.16 11.49 367.14 Coefficients: Estimate Std. Error t value Pr(>|t|) (Intercept) 57.08476 15.45576 3.693 0.00034 *** BL CD4 T cells count -0.05202 0.01918 -2.713 0.00770 ** time from HIV d…	Call: lm(formula = MRD CD4/CD8 (w96/BL)/BL ~ BL CD4 T cells count + time from HIV diagnosis + time with HIV-RNA < 50 cp/ml before switch. + AIDS, data = mytable_C) Residuals: Min 1Q Median 3Q Max -127.60 -51.62 -20.08 34.72 486.78 Coefficients: Estimate Std. Error t value Pr(>|t|) (Intercept) 23.44166 35.22620 0.665 0.5075 BL CD4 T cells count 0.01509 0.04273 0.353 0.7248 time from HIV diagnosis …	Call: lm(formula = MRD CD4/CD8 (w96/w48)/w48 ~ BL CD4 T cells count + time from HIV diagnosis + time with HIV-RNA < 50 cp/ml before switch. + AIDS, data = mytable_C) Residuals: Min 1Q Median 3Q Max -85.959 -33.141 -8.849 24.225 168.482 Coefficients: Estimate Std. Error t value Pr(>|t|) (Intercept) -21.64887 20.58237 -1.052 0.2957 BL CD4 T cells count 0.04981 0.02505 1.988 0.0498 * time from HIV d…
